# Supplementary material for: Prevalence of Abnormalities at Tandem Endoscopy in Patients Referred for Colorectal Cancer Screening/Surveillance Colonoscopy
Source: Cancers (Basel). 2024 Nov 29;16(23):3998. doi: 10.3390/cancers16233998 (PMC11639759; doi:10.3390/cancers16233998)
Supplement: Supplementary file 1 [file cancers-16-03998-s001.zip]

Archive with 1 entries (1 files):
- cancers-3296281-supplementary.pdf
